# Supplementary material for: A Triple-Precursor Blend as a Topical Solution to Protect the Skin Against Environmental Damage
Source: Biology (Basel). 2025 Mar 5;14(3):266. doi: 10.3390/biology14030266 (PMC11939934; doi:10.3390/biology14030266)
Supplement: Supplementary file 1 [file biology-14-00266-s001.zip]

Archive with 1 entries (1 files):
- biology-3458605-supplementary.pdf
